# Supplementary material for: A Novel Mechanism for Bone Loss: Platelet Count Negatively Correlates with Bone Mineral Density via Megakaryocyte-Derived RANKL
Source: Int J Mol Sci. 2023 Jul 29;24(15):12150. doi: 10.3390/ijms241512150 (PMC10418703; doi:10.3390/ijms241512150)
Supplement: Supplementary file 1 [file ijms-24-12150-s001.zip]

Archive with 1 entries (1 files):
- ijms-2514624-supplementary.pdf
